# Supplementary material for: Niclosamide Suppresses Migration and Invasion of Human Osteosarcoma Cells by Repressing TGFBI Expression via the ERK Signaling Pathway
Source: Int J Mol Sci. 2022 Jan 1;23(1):484. doi: 10.3390/ijms23010484 (PMC8745393; doi:10.3390/ijms23010484)
Supplement: Supplementary file 1 [file ijms-23-00484-s001.zip]

Archive with 1 entries (1 files):
- ijms-1522921-supplementary.pdf
